# Supplementary material for: Loose Morphology and High Dynamism of OSER Structures Induced by the Membrane Domain of HMG-CoA Reductase
Source: Int J Mol Sci. 2021 Aug 24;22(17):9132. doi: 10.3390/ijms22179132 (PMC8430881; doi:10.3390/ijms22179132)
Supplement: Supplementary file 1 [file ijms-22-09132-s001.zip]

Archive with 4 entries (4 files):
- Grados 2021 - Movie legends.pdf
- Grados 2021- Movie 1.mov
- Grados 2021- Movie 2.mov
- Grados 2021- Movie 3.mov
